# Supplementary material for: Genome-Wide Association Study of Brown Rot (Monilinia spp.) Tolerance in Peach
Source: Front Plant Sci. 2021 Mar 9;12:635914. doi: 10.3389/fpls.2021.635914 (PMC8006439; doi:10.3389/fpls.2021.635914)
Supplement: Supplementary file 6 [file Table_1.XLSX]

## Sheet: Sheet1
Supplementary Table S1: List of cultivars/advanced selections and progeny used in this study.
Name	Parent1	Parent2	Block	2015	2016	Ave	Included in GWAS
Augustprince			1		Yes		Yes
Blazeprince			1	Yes	Yes	Yes	Yes
BY00P6346u			1	Yes	Yes	Yes	Yes
BY92P2710			1	Yes	Yes	Yes	Yes
BY95P5518			1		Yes		Yes
Candor			1		Yes		Yes
Chinapearl			1	Yes	Yes	Yes	Yes
Clayton			1		Yes		Yes
Contender			1	Yes	Yes	Yes	Yes
ErlyRedFre			1		Yes		Yes
Flameprince			1		Yes		Yes
GeorgiaBelle			1		Yes		Yes
JHHale			1		Yes		Yes
Julyprince			1		Yes		Yes
Junegold			1		Yes		Yes
Juneprince			1	Yes	Yes	Yes	Yes
Loring			1		Yes		Yes
NC97_45			1	Yes	Yes	Yes	Yes
OHenry			1	Yes	Yes	Yes	Yes
Redglobe			1		Yes		Yes
Redhaven			1		Yes		Yes
Redskin			1		Yes		Yes
Rubyprince			1		Yes		Yes
C1_Pr01	Chinapearl	Bolinha	2	Yes	Yes	Yes	Yes
C1_Pr02	Chinapearl	Bolinha	2	Yes	Yes	Yes	Yes
C1_Pr03	Chinapearl	Bolinha	2	Yes	Yes	Yes	Yes
C2_Pr01	Blazeprince	Bolinha	2		Yes
C2_Pr02	Blazeprince	Bolinha	2	Yes	Yes	Yes
C2_Pr03	Blazeprince	Bolinha	2	Yes	Yes	Yes
C2_Pr04	Blazeprince	Bolinha	2	Yes	Yes	Yes
C2_Pr05	Blazeprince	Bolinha	2	Yes	Yes	Yes	Yes
C2_Pr06	Blazeprince	Bolinha	2	Yes	Yes	Yes	Yes
C2_Pr07	Blazeprince	Bolinha	2	Yes	Yes	Yes	Yes
C2_Pr08	Blazeprince	Bolinha	2	Yes	Yes	Yes	Yes
C2_Pr09	Blazeprince	Bolinha	2	Yes	Yes	Yes	Yes
C2_Pr10	Blazeprince	Bolinha	2		Yes
C2_Pr11	Blazeprince	Bolinha	2	Yes	Yes	Yes	Yes
C2_Pr12	Blazeprince	Bolinha	2	Yes	Yes	Yes	Yes
C2_Pr13	Blazeprince	Bolinha	2	Yes	Yes	Yes	Yes
C2_Pr14	Blazeprince	Bolinha	2	Yes	Yes	Yes	Yes
C2_Pr15	Blazeprince	Bolinha	2	Yes			Yes
C2_Pr16	Blazeprince	Bolinha	2	Yes	Yes	Yes	Yes
C2_Pr17	Blazeprince	Bolinha	2	Yes	Yes	Yes	Yes
C2_Pr18	Blazeprince	Bolinha	2	Yes			Yes
C2_Pr19	Blazeprince	Bolinha	2	Yes	Yes	Yes	Yes
C2_Pr20	Blazeprince	Bolinha	2	Yes	Yes	Yes	Yes
C2_Pr21	Blazeprince	Bolinha	2	Yes	Yes	Yes	Yes
C2_Pr22	Blazeprince	Bolinha	2	Yes	Yes	Yes	Yes
C2_Pr23	Blazeprince	Bolinha	2		Yes		Yes
C2_Pr24	Blazeprince	Bolinha	2	Yes	Yes	Yes	Yes
C3_Pr01	Blazeprince	BY00P6346u	2		Yes
C3_Pr02	Blazeprince	BY00P6346u	2	Yes	Yes	Yes	Yes
C3_Pr03	Blazeprince	BY00P6346u	2	Yes	Yes	Yes	Yes
C3_Pr04	Blazeprince	BY00P6346u	2	Yes	Yes	Yes	Yes
C3_Pr05	Blazeprince	BY00P6346u	2		Yes
C3_Pr06	Blazeprince	BY00P6346u	2		Yes
C3_Pr07	Blazeprince	BY00P6346u	2	Yes	Yes	Yes	Yes
C3_Pr08	Blazeprince	BY00P6346u	2	Yes	Yes	Yes	Yes
C3_Pr09	Blazeprince	BY00P6346u	2		Yes		Yes
C3_Pr10	Blazeprince	BY00P6346u	2	Yes	Yes	Yes	Yes
C3_Pr11	Blazeprince	BY00P6346u	2	Yes	Yes	Yes	Yes
C3_Pr12	Blazeprince	BY00P6346u	2		Yes		Yes
C3_Pr13	Blazeprince	BY00P6346u	2	Yes	Yes	Yes	Yes
C3_Pr14	Blazeprince	BY00P6346u	2	Yes	Yes	Yes	Yes
C3_Pr15	Blazeprince	BY00P6346u	2	Yes	Yes	Yes	Yes
C3_Pr16	Blazeprince	BY00P6346u	2	Yes	Yes	Yes	Yes
C3_Pr17	Blazeprince	BY00P6346u	2	Yes	Yes	Yes	Yes
C3_Pr18	Blazeprince	BY00P6346u	2	Yes	Yes	Yes	Yes
C3_Pr19	Blazeprince	BY00P6346u	2	Yes	Yes	Yes	Yes
C3_Pr20	Blazeprince	BY00P6346u	2	Yes	Yes	Yes	Yes
C3_Pr21	Blazeprince	BY00P6346u	2	Yes	Yes	Yes	Yes
C3_Pr22	Blazeprince	BY00P6346u	2	Yes	Yes	Yes	Yes
C3_Pr23	Blazeprince	BY00P6346u	2	Yes	Yes	Yes	Yes
C3_Pr24	Blazeprince	BY00P6346u	2	Yes	Yes	Yes	Yes
C3_Pr25	Blazeprince	BY00P6346u	2	Yes	Yes	Yes	Yes
C3_Pr26	Blazeprince	BY00P6346u	2	Yes	Yes	Yes	Yes
C3_Pr27	Blazeprince	BY00P6346u	2	Yes	Yes	Yes	Yes
C3_Pr28	Blazeprince	BY00P6346u	2	Yes	Yes	Yes	Yes
C4_Pr01	NC97_45	Bolinha	2	Yes	Yes	Yes	Yes
C4_Pr02	NC97_45	Bolinha	2	Yes	Yes	Yes	Yes
C4_Pr03	NC97_45	Bolinha	2	Yes			Yes
C5_Pr01	Contender	Bolinha	2	Yes	Yes	Yes	Yes
C5_Pr02	Contender	Bolinha	2		Yes		Yes
C6_Pr01	Juneprince	BY00P6346u	3	Yes			Yes
C6_Pr02	Juneprince	BY00P6346u	3		Yes		Yes
C6_Pr03	Juneprince	BY00P6346u	3		Yes		Yes
C6_Pr04	Juneprince	BY00P6346u	3	Yes	Yes	Yes	Yes
C6_Pr05	Juneprince	BY00P6346u	3	Yes	Yes	Yes	Yes
C6_Pr06	Juneprince	BY00P6346u	3	Yes	Yes	Yes	Yes
C6_Pr07	Juneprince	BY00P6346u	3		Yes		Yes
C6_Pr08	Juneprince	BY00P6346u	3	Yes	Yes	Yes	Yes
C6_Pr09	Juneprince	BY00P6346u	3	Yes	Yes	Yes	Yes
C6_Pr10	Juneprince	BY00P6346u	3	Yes	Yes	Yes	Yes
C6_Pr11	Juneprince	BY00P6346u	3		Yes		Yes
C6_Pr12	Juneprince	BY00P6346u	3		Yes
C6_Pr13	Juneprince	BY00P6346u	3	Yes	Yes	Yes	Yes
C6_Pr14	Juneprince	BY00P6346u	3	Yes			Yes
C6_Pr15	Juneprince	BY00P6346u	3	Yes	Yes	Yes	Yes
C6_Pr16	Juneprince	BY00P6346u	3		Yes
C6_Pr17	Juneprince	BY00P6346u	3	Yes	Yes	Yes	Yes
C6_Pr18	Juneprince	BY00P6346u	3	Yes
C6_Pr19	Juneprince	BY00P6346u	3	Yes			Yes
C6_Pr20	Juneprince	BY00P6346u	3	Yes	Yes	Yes	Yes
C7_Pr01	Rubyprince	BY00P6346u	3	Yes	Yes	Yes	Yes
C7_Pr02	Rubyprince	BY00P6346u	3		Yes		Yes
C7_Pr03	Rubyprince	BY00P6346u	3		Yes		Yes
C7_Pr04	Rubyprince	BY00P6346u	3	Yes	Yes	Yes	Yes
C7_Pr05	Rubyprince	BY00P6346u	3	Yes	Yes	Yes	Yes
C7_Pr06	Rubyprince	BY00P6346u	3		Yes		Yes
C7_Pr07	Rubyprince	BY00P6346u	3	Yes	Yes	Yes	Yes
C7_Pr08	Rubyprince	BY00P6346u	3	Yes	Yes	Yes
C7_Pr09	Rubyprince	BY00P6346u	3	Yes	Yes	Yes	Yes
C7_Pr10	Rubyprince	BY00P6346u	3		Yes		Yes
C7_Pr11	Rubyprince	BY00P6346u	3	Yes	Yes	Yes	Yes
C7_Pr12	Rubyprince	BY00P6346u	3	Yes			Yes
C7_Pr13	Rubyprince	BY00P6346u	3	Yes	Yes	Yes	Yes
C7_Pr14	Rubyprince	BY00P6346u	3	Yes			Yes
C7_Pr15	Rubyprince	BY00P6346u	3	Yes			Yes
C7_Pr16	Rubyprince	BY00P6346u	3	Yes	Yes	Yes	Yes
C7_Pr17	Rubyprince	BY00P6346u	3	Yes	Yes	Yes	Yes
C7_Pr18	Rubyprince	BY00P6346u	3	Yes			Yes
C7_Pr19	Rubyprince	BY00P6346u	3		Yes		Yes
C7_Pr20	Rubyprince	BY00P6346u	3	Yes			Yes
C7_Pr21	Rubyprince	BY00P6346u	3		Yes		Yes
C7_Pr22	Rubyprince	BY00P6346u	3		Yes		Yes
C7_Pr23	Rubyprince	BY00P6346u	3	Yes			Yes
C7_Pr24	Rubyprince	BY00P6346u	3		Yes
C7_Pr25	Rubyprince	BY00P6346u	3	Yes	Yes	Yes	Yes
C7_Pr26	Rubyprince	BY00P6346u	3		Yes		Yes
C7_Pr27	Rubyprince	BY00P6346u	3	Yes
C7_Pr28	Rubyprince	BY00P6346u	3	Yes
C7_Pr29	Rubyprince	BY00P6346u	3	Yes			Yes
C8_Pr01	BY92P2710	BY00P6346u	3	Yes	Yes	Yes	Yes
C8_Pr02	BY92P2710	BY00P6346u	3	Yes			Yes
C8_Pr03	BY92P2710	BY00P6346u	3	Yes	Yes	Yes	Yes
C8_Pr04	BY92P2710	BY00P6346u	3	Yes	Yes	Yes	Yes
C8_Pr05	BY92P2710	BY00P6346u	3	Yes	Yes	Yes	Yes
C8_Pr06	BY92P2710	BY00P6346u	3	Yes	Yes	Yes	Yes
C8_Pr07	BY92P2710	BY00P6346u	3	Yes	Yes	Yes	Yes
C8_Pr08	BY92P2710	BY00P6346u	3	Yes			Yes
C8_Pr09	BY92P2710	BY00P6346u	3		Yes		Yes
C8_Pr10	BY92P2710	BY00P6346u	3		Yes
C8_Pr11	BY92P2710	BY00P6346u	3	Yes	Yes	Yes	Yes
C8_Pr12	BY92P2710	BY00P6346u	3	Yes	Yes	Yes	Yes
C8_Pr13	BY92P2710	BY00P6346u	3		Yes
C8_Pr14	BY92P2710	BY00P6346u	3	Yes	Yes	Yes	Yes
C8_Pr15	BY92P2710	BY00P6346u	3	Yes			Yes
C8_Pr16	BY92P2710	BY00P6346u	3		Yes
C8_Pr17	BY92P2710	BY00P6346u	3	Yes	Yes	Yes	Yes
C8_Pr18	BY92P2710	BY00P6346u	3	Yes	Yes	Yes	Yes
C8_Pr19	BY92P2710	BY00P6346u	3		Yes
C8_Pr20	BY92P2710	BY00P6346u	3	Yes			Yes
C8_Pr21	BY92P2710	BY00P6346u	3	Yes	Yes	Yes	Yes
C8_Pr22	BY92P2710	BY00P6346u	3	Yes	Yes	Yes	Yes
C9_Pr01	NC97_45	BY00P6346u	3		Yes		Yes
C9_Pr02	NC97_45	BY00P6346u	3		Yes		Yes
C9_Pr03	NC97_45	BY00P6346u	3		Yes		Yes
C9_Pr04	NC97_45	BY00P6346u	3		Yes		Yes
C9_Pr05	NC97_45	BY00P6346u	3		Yes		Yes
C9_Pr06	NC97_45	BY00P6346u	3		Yes		Yes
C9_Pr07	NC97_45	BY00P6346u	3		Yes		Yes
Springprince			1		Yes		Yes
Summerprince			1		Yes		Yes
Winblo			1		Yes		Yes
