# Supplementary material for: Genome-Wide Association Study of Brown Rot (Monilinia spp.) Tolerance in Peach
Source: Front Plant Sci. 2021 Mar 9;12:635914. doi: 10.3389/fpls.2021.635914 (PMC8006439; doi:10.3389/fpls.2021.635914)
Supplement: Supplementary file 7 [file Table_2.XLSX]

## Sheet: Table S2
Supplymentary Table S2: Significant marker-trait associations detected in GAPIT, FarmCPU, mrMLM and G model
Software	Treatment	Dataset	Method	SNP	Chromosome	Position (Mb)	p value/LOD score	QTN effect
Gapit version 3	NW	2015	Blink	Peach_AO_0243498	2	12.1032	2.87373e-09	NA
			SUPER	Peach_AO_0243498	2	12.1032	2.87373e-09	NA
		Ave	MLM	Peach_AO_0212933	2	7.21619	1.28641e-09	-3.08
	W	2015	MLMM	Peach_AO_0452353	4	13.1181	1.61222e-06	NA
		2016		Peach_AO_0690250	6	29.2491	8.39266e-07	NA
				Peach_AO_0706311	7	3.0526	5.77393e-07	NA
				SNP_IGA_733833	7	5.64742	3.8485e-10	NA
		Ave		Peach_AO_0452353	4	13.1181	1.83e-06	NA
				SNP_IGA_698257	6	29.0087	4.54e-06	NA
FarmCPU	NW	2015	FarmCPU	Peach_AO_0777581	7	21.7914	4.60823e-07	1.65796
		Ave		Peach_AO_0684700	6	28.0125	2.82045e-08	-5.79667
				SNP_IGA_696453	6	28.5251	4.34902e-07	-1.87314
	W	2015	FarmCPU	SNP_IGA_417666	4	13.0919	7.10825e-09	7.34132
				SNP_IGA_877294	8	18.4389	2.60945e-14	3.16618
				Peach_AO_0864176	8	18.4802	2.52563e-14	4.19
				Peach_AO_0864346	8	18.5176	2.52563e-14	4.19
				Peach_AO_0864350	8	18.518	2.52563e-14	4.19
		2016		Peach_AO_0692414	6	30.6919	2.1435e-07	-4.53733
				SNP_IGA_733833	7	5.64742	2.94011e-09	-7.90894
		Ave		Peach_AO_0464476	4	15.8711	4.13126e-07	4.86331
				Peach_AO_0858749	8	17.1841	1.07876e-06	2.35243
mrMLM 4.0	NW	2015	ISIS EM-BLASSO	Peach_AO_0243498	2	12.1032	4.9101	2.9777
			pLARmEB	Peach_AO_0243498	2	12.1032	6.3101	2.9779
		2016	FASTmrEMMA	Peach_AO_0860807	8	17.7441	3.4582	-4.4859e-05
			ISIS EM-BLASSO	Peach_AO_0860807	8	17.7441	3.6757	-2.6603
			mrMLM	Peach_AO_0855753	8	16.3125	4.1065	-2.5454
			pLARmEB	SNP_IGA_595648	5	12.9784	4.1254	1.9703
				Peach_AO_0684073	6	27.7906	3.8101	-1.3706
				Peach_AO_0860807	8	17.7441	4.6562	-2.9528
		Ave	FASTmrEMMA	Peach_AO_0602163	6	3.75504	3.0553	9.3908e-05
			FASTmrMLM	Peach_AO_0419022	4	2.96436	7.2796	2.205
				SNP_IGA_386560	4	4.19763	5.7905	1.4977
				Peach_AO_0602163	6	3.75504	3.0753	0.9939
			ISIS EM-BLASSO	Peach_AO_0419022	4	2.96436	6.2655	1.9549
				SNP_IGA_386560	4	4.19763	6.4167	1.4919
				SNP_IGA_410794	4	10.8907	3.7936	1.2295
				SNP_IGA_695629	6	28.3566	3.5205	-1.2076
			mrMLM	Peach_AO_0602163	6	3.75504	4.0793	1.6095
				Peach_AO_0766421	7	17.9588	5.8574	3.1155
			pKWmEB	Peach_AO_0602163	6	3.75504	3.9361	1.1182
				Peach_AO_0766421	7	17.9588	3.7219	1.2771
			pLARmEB	SNP_IGA_369435	4	0.522662	7.4563	2.3213
				SNP_IGA_386560	4	4.19763	5.4997	1.3918
				Peach_AO_0776511	7	21.2533	3.8681	-1.3575
	W	2015	ISIS EM-BLASSO	SNP_IGA_416194	4	12.7818	3.8954	3.9259
			pLARmEB	Peach_AO_0452353	4	13.1181	5.4928	-7.5203
		2016	ISIS EM-BLASSO	SNP_IGA_697718	6	28.8777	3.0374	-2.3906
		Ave	FASTmrMLM	SNP_IGA_417637	4	13.0782	7.1136	-5.9465
				Peach_AO_0692414	6	30.6919	5.5711	-4.4209
				Peach_AO_0711526	7	3.95917	4.48	-3.8488
			ISIS EM-BLASSO	Peach_AO_0449652	4	12.6742	5.3741	3.4645
				Peach_AO_0692414	6	30.6919	4.8259	-3.3963
				Peach_AO_0711526	7	3.95917	7.5392	-5.0553
			mrMLM	SNP_IGA_417637	4	13.0782	4.8515	-6.5197
			pLARmEB	SNP_IGA_417637	4	13.0782	6.886	-5.9465
				Peach_AO_0692414	6	30.6919	5.7298	-4.4209
				Peach_AO_0711526	7	3.95917	4.3827	-3.8488
GModel2	NW	2015	G model	SNP_IGA_298109	3	3.88	0	-0.63
				SNP_IGA_598071	5	13.95	0	0.32
				SNP_IGA_641339	6	11.62	0	0.59
				SNP_IGA_691838	6	27.31	0	0.43
				Peach_AO_0742904	7	11.19	0	-0.42
				Peach_AO_0778829	8	0.05	0	0.49
				Peach_AO_0829474	8	9.58	0	1.14
		2016		Peach_AO_0100564	1	33.21	0	-2.42
				SNP_IGA_251497	2	15.69	0	-1.18
				Peach_AO_0404556	3	26.87	0	-2.26
				SNP_IGA_380096	4	1.52	0	-1.45
				Peach_AO_0577125	5	11.35	0	-1.11
				SNP_IGA_593629	5	11.74	0	1.48
				SNP_IGA_626080	6	7.04	0	1.79
				SNP_IGA_695629	6	28.36	0	0.56
				Peach_AO_0832452	8	10.2	0	0.51
				Peach_AO_0857824	8	16.95	0	2.18
		Ave		Peach_AO_0100564	1	33.21	0	-1.28
				Peach_AO_0443517	4	10.27	0	0.57
				Peach_AO_0576871	5	11.28	0	0.65
				Peach_AO_0602163	6	3.76	0	1.04
				SNP_IGA_697617	6	28.85	0	0.79
	W	2016	G model	SNP_IGA_119215	1	40.55	0	2.06
				Peach_AO_0123441	1	43.07	0	5.52
				Peach_AO_0213619	2	7.24	0	-2.08
				SNP_IGA_244140	2	13.95	0	2.27
				SNP_IGA_293254	3	1.82	0	-5.38
				SNP_IGA_346196	3	19.48	0	3.89
				SNP_IGA_380096	4	1.52	0	-1.47
				SNP_IGA_640430	6	11.3	0	-0.78
				SNP_IGA_691866	6	27.32	0	3.14
				Peach_AO_0711526	7	3.96	0	-2.44
				Peach_AO_0746611	7	12.2	0	-5.42
				Peach_AO_0835672	8	10.88	0	-3.69
