# Supplementary material for: Genome-Wide Association Study of Brown Rot (Monilinia spp.) Tolerance in Peach
Source: Front Plant Sci. 2021 Mar 9;12:635914. doi: 10.3389/fpls.2021.635914 (PMC8006439; doi:10.3389/fpls.2021.635914)
Supplement: Supplementary file 8 [file Table_3.XLSX]

## Sheet: Sheet1
Supplementary Table S3: Predicted candidate genes and functional annotations of brown rot tolerance associated haploblocks. Physical positions of the predicted genes and functional annotations were obtained from Prunus persica Whole Genome v2.0 Assembly & Annotation v2.1 (GDR: https://www.rosaceae.org). Bolded - candidate genes differentially expressed in mature fruit of nectarine cultivar Venus …
Treatment	Haploblock	Associated Marker	Predicted gene	Chromosome	Start (b)	End (b)	Functional annotation	GO Terms
NW	1_1	Peach_AO_0100564	Prupe.1G353200	1	32850747	32858052	WAT1_related	Intergral to membrane
			Prupe.1G354400	1	32914119	32915829	Transferase	Transferase activity
			Prupe.1G360700	1	33252342	33253970	Expansin	Plant-type cell wall organization
	4_1	Peach_AO_0419022	Prupe.4G057800	4	2759584	2763191	Leu-rich_rpt	Protein binding
			Prupe.4G057200	4	2737780	2739749	Nudix	Hydrolase activity
			Prupe.4G058700	4	2801100	2803313	Lipase_GDSL	Hydrolase activity
			Prupe.4G058000	4	2770791	2775957	Lipase_GDSL	Hydrolase activity
			Prupe.4G058800	4	2806643	2807992	Lipase_GDSL	Hydrolase activity
			Prupe.4G058900	4	2813495	2816119	Lipase_GDSL	Hydrolase activity
			Prupe.4G059000	4	2817021	2819046	Lipase_GDSL	Hydrolase activity
			Prupe.4G060300	4	2874115	2878688	RRM_dom	Nucleic acid binding
	4_2	SNP_IGA_386560	Prupe.4G088000	4	4316520	4319726	SERINE-THREONINE PROTEIN KINASE	ATP binding
			Prupe.4G085000	4	4165713	4171764	Leu-rich_rpt	ATP binding
			Prupe.4G086300	4	4251383	4255717	EARLY-RESPONSIVE TO DEHYDRATION STRESS PROTEIN (ERD4)	membrane
			Prupe.4G085500	4	4194431	4198764	ANK	protein binding
			Prupe.4G087700	4	4303220	4305248	F-box_dom	protein binding
			Prupe.4G087800	4	4305663	4307054	F-box_dom	protein binding
			Prupe.4G087900	4	4307873	4309838	F-box_dom	protein binding
			Prupe.4G086800	4	4269215	4271632	LOB DOMAIN-CONTAINING PROTEIN 6
	5_1	Peach_AO_0576871, Peach_AO_0577125	Prupe.5G111200	5	11545020	11548482	DISEASE RESISTANCE RPP8-LIKE PROTEIN 3-RELATED	ADP binding; protein binding
			Prupe.5G107500	5	11349942	11350813	LATE EMBRYOGENESIS ABUNDANT HYDROXYPROLINE-RICH GLYCOPROTEIN
			Prupe.5G107600	5	11355010	11355591	LATE EMBRYOGENESIS ABUNDANT HYDROXYPROLINE-RICH GLYCOPROTEIN
			Prupe.5G107700	5	11357593	11358545	LATE EMBRYOGENESIS ABUNDANT HYDROXYPROLINE-RICH GLYCOPROTEIN
			Prupe.5G107800	5	11366721	11367579	LATE EMBRYOGENESIS ABUNDANT HYDROXYPROLINE-RICH GLYCOPROTEIN
			Prupe.5G108000	5	11378465	11379194	LATE EMBRYOGENESIS ABUNDANT HYDROXYPROLINE-RICH GLYCOPROTEIN
			Prupe.5G108100	5	11384980	11385810	LATE EMBRYOGENESIS ABUNDANT HYDROXYPROLINE-RICH GLYCOPROTEIN
			Prupe.5G108200	5	11387643	11388496	LATE EMBRYOGENESIS ABUNDANT HYDROXYPROLINE-RICH GLYCOPROTEIN
			Prupe.5G108300	5	11393991	11394902	LATE EMBRYOGENESIS ABUNDANT HYDROXYPROLINE-RICH GLYCOPROTEIN
			Prupe.5G108400	5	11396472	11397346	LATE EMBRYOGENESIS ABUNDANT HYDROXYPROLINE-RICH GLYCOPROTEIN
			Prupe.5G108500	5	11406009	11406946	LATE EMBRYOGENESIS ABUNDANT HYDROXYPROLINE-RICH GLYCOPROTEIN
			Prupe.5G108600	5	11415986	11416794	LATE EMBRYOGENESIS ABUNDANT HYDROXYPROLINE-RICH GLYCOPROTEIN
			Prupe.5G108700	5	11417916	11419088	LATE EMBRYOGENESIS ABUNDANT HYDROXYPROLINE-RICH GLYCOPROTEIN
			Prupe.5G108800	5	11419917	11420909	LATE EMBRYOGENESIS ABUNDANT HYDROXYPROLINE-RICH GLYCOPROTEIN
			Prupe.5G108900	5	11421632	11422237	LATE EMBRYOGENESIS ABUNDANT HYDROXYPROLINE-RICH GLYCOPROTEIN
			Prupe.5G109000	5	11428888	11429421	LATE EMBRYOGENESIS ABUNDANT HYDROXYPROLINE-RICH GLYCOPROTEIN
			Prupe.5G109100	5	11431581	11432216	LATE EMBRYOGENESIS ABUNDANT HYDROXYPROLINE-RICH GLYCOPROTEIN
			Prupe.5G109200	5	11434528	11435157	LATE EMBRYOGENESIS ABUNDANT HYDROXYPROLINE-RICH GLYCOPROTEIN
			Prupe.5G109400	5	11446951	11447544	LATE EMBRYOGENESIS ABUNDANT HYDROXYPROLINE-RICH GLYCOPROTEIN
			Prupe.5G109500	5	11450360	11451417	LATE EMBRYOGENESIS ABUNDANT HYDROXYPROLINE-RICH GLYCOPROTEIN
			Prupe.5G109700	5	11454706	11455406	LATE EMBRYOGENESIS ABUNDANT HYDROXYPROLINE-RICH GLYCOPROTEIN
			Prupe.5G109800	5	11460919	11462377	LATE EMBRYOGENESIS ABUNDANT HYDROXYPROLINE-RICH GLYCOPROTEIN
			Prupe.5G109900	5	11464413	11465649	LATE EMBRYOGENESIS ABUNDANT HYDROXYPROLINE-RICH GLYCOPROTEIN
			Prupe.5G111000	5	11536547	11537960	Dirigent
			Prupe.5G111100	5	11538502	11539141	Dirigent
			Prupe.5G111300	5	11554343	11554955	Dirigent
			Prupe.5G111400	5	11559928	11560482	Dirigent
			Prupe.5G111500	5	11562732	11563181	Dirigent
			Prupe.5G111900	5	11595983	11596822	Glyoxalase_2
	6_1	Peach_AO_0602163	Prupe.6G039100	6	2939067	2946894	LRR_N_plant-typ	Protein binding
			Prupe.6G039400	6	2968629	2973293	LRR_N_plant-typ	Protein binding
			Prupe.6G039700	6	2981301	2983333	AP2/ERF_dom	DNA-binding; DNA-binding transcription factor activity
			Prupe.6G042000	6	3098659	3100528	Pectinesterase_inhib_dom	Cell wall modification; pectinesterase activity
			Prupe.6G044000	6	3196690	3200178	Peroxidase_pln	Response to oxidative stress; peroxidase activity
			Prupe.6G044200	6	3206446	3208357	Peroxidase_pln	Response to oxidative stress; peroxidase activity
			Prupe.6G044300	6	3217327	3220720	Peroxidase_pln	Response to oxidative stress; peroxidase activity
			Prupe.6G044400	6	3225380	3226349	Peroxidase_pln	Response to oxidative stress; peroxidase activity
			Prupe.6G044500	6	3232499	3234049	Peroxidase_pln	Response to oxidative stress; peroxidase activity
			Prupe.6G044600	6	3237625	3240266	Peroxidase_pln	Response to oxidative stress; peroxidase activity
			Prupe.6G044700	6	3242327	3244896	Peroxidase_pln	Response to oxidative stress; peroxidase activity
			Prupe.6G044800	6	3245551	3247441	Peroxidase_pln	Response to oxidative stress; peroxidase activity
			Prupe.6G044900	6	3248382	3250316	Peroxidase_pln	Response to oxidative stress; peroxidase activity
			Prupe.6G046300	6	3342923	3343420	Wun1-like
			Prupe.6G046600	6	3350305	3355475	Leu-rich_rpt_Cys-con_subtyp
			Prupe.6G046900	6	3376693	3379837	WRKY_dom	Sequence-specific DNA binding
			Prupe.6G052000	6	3649527	3653275	Leu-rich_rpt	Protein binding
			Prupe.6G052400	6	3688313	3693065	LRR_N_plant-typ	Protein binding
	6_2	SNP_IGA_695629	Prupe.6G320300	6	28357481	28362059	26S PROTEASE REGULATORY SUBUNIT	ATP binding; cytoplasm; hydrolase activity; protein catabolic process
			Prupe.6G320000	6	28340490	28345493	RRM_dom	nucleic acid binding; nucleotide binding
			Prupe.6G319800	6	28334354	28336062	F-box	protein binding
			Prupe.6G320600	6	28376470	28377648	F-box	protein binding
			Prupe.6G320100	6	28346108	28352356	RING	protein binding; zinc ion binding
	7_3	Peach_AO_0766421	Prupe.7G185400	7	17972905	17978500	MLO-LIKE PROTEIN 10-RELATED	defense response; integral to membrane
			Prupe.7G185500	7	17983590	17985328	RING	protein binding; zinc ion binding
	8_1	Peach_AO_0860807	Prupe.8G173700	8	17659255	17661628	NB-ARC	ADP binding
			Prupe.8G176100	8	17819522	17823768	Leu-rich_rpt	ADP binding
			Prupe.8G165200	8	17185698	17189928	ADENINE NUCLEOTIDE ALPHA HYDROLASES-DOMAIN CONTAINING PROTEIN KINASE-RELATED	ADP binding
			Prupe.8G172700	8	17615821	17619247	ADENINE NUCLEOTIDE ALPHA HYDROLASES-DOMAIN CONTAINING PROTEIN KINASE-RELATED	ADP binding
			Prupe.8G174900	8	17768933	17770599	BASIC ENDOCHITINASE B	chitin catabolic process
			Prupe.8G173000	8	17631917	17633497	ANK	chloroplast
			Prupe.8G172900	8	17621127	17624915	MULTI-COPPER OXIDASE	copper ion binding
			Prupe.8G174800	8	17765903	17768100	NAC	DNA binding
			Prupe.8G167300	8	17297621	17301395	26S PROTEASOME NON-ATPASE REGULATORY SUBUNIT 3	enzyme regulator activity
			Prupe.8G165000	8	17177302	17180462	RAC-LIKE GTP-BINDING PROTEIN ARAC1-RELATED	GTP binding
			Prupe.8G164400	8	17135343	17140547	Peroxidase	response to oxidative stress
			Prupe.8G172800	8	17619030	17620593	Lipase_GDSL	hydrolase activity
			Prupe.8G171000	8	17522640	17524802	Methyltransf_2	methyltransferase activity
			Prupe.8G171100	8	17533426	17535088	O-METHYLTRANSFERASE	methyltransferase activity
			Prupe.8G171400	8	17541870	17544061	O-METHYLTRANSFERASE	methyltransferase activity
			Prupe.8G172000	8	17572581	17574451	Methyltransf_2	methyltransferase activity
			Prupe.8G168900	8	17398195	17401387	DnaJ	nucleic acid binding; nucleotide binding
			Prupe.8G168400	8	17379376	17380083	F-box	protein binding
			Prupe.8G169900	8	17456892	17460833	TRANSDUCIN/WD40 DOMAIN-CONTAINING PROTEIN	protein binding
			Prupe.8G172400	8	17599852	17602372	F-box	protein binding
			Prupe.8G173600	8	17656904	17659071	Leu-rich_rpt	protein binding
			Prupe.8G173200	8	17638181	17639320	Dehydrin	response to stress; response to water
			Prupe.8G172500	8	17601154	17605802	PRONE	Rho guanyl-nucleotide exchange factor activity
			Prupe.8G173100	8	17635436	17638171	LEA-14
W	4_3	Peach_AO_0452353	Prupe.4G209600	4	13073627	13076702	Leu-rich_rpt	ATP binding; protein kinase activity
			Prupe.4G210200	4	13107530	13109816	F-box	ATP binding; protein kinase activity
	6_3	Peach_AO_0692414	Prupe.6G352800	6	30035027	30038294	GUB_WAK_bind	ATP binding; protein kinase activity
			Prupe.6G352100	6	29996138	29999333	Leu-rich_rpt	ATP binding; protein kinase activity
			Prupe.6G354900	6	30163247	30167430	Leu-rich_rpt	ATP binding; protein kinase activity
			Prupe.6G352900	6	30038367	30040855	Leu-rich_rpt	ATP binding; protein kinase activity
			Prupe.6G356000	6	30207322	30210610	Leu-rich_rpt	ATP binding; protein kinase activity
			Prupe.6G356200	6	30227385	30230707	Leu-rich_rpt	ATP binding; protein kinase activity
			Prupe.6G357000	6	30273034	30275308	Leu-rich_rpt	ATP binding; protein kinase activity
			Prupe.6G357200	6	30280380	30283048	Leu-rich_rpt	ATP binding; protein kinase activity
			Prupe.6G357400	6	30283882	30289145	Homeodomain-like	DNA binding
			Prupe.6G354000	6	30112043	30113176	AP2	DNA binding
			Prupe.6G364100	6	30577191	30581666	AP2	DNA binding
			Prupe.6G358000	6	30311904	30317527	Cytochrome P450	heme binding; iron ion binding; oxidation-reduction process
			Prupe.6G354100	6	30115222	30117945	GDSL ESTERASE/LIPASE LTL1	hydrolase activity
			Prupe.6G354200	6	30120249	30122218	GDSL ESTERASE/LIPASE LTL1	hydrolase activity
			Prupe.6G350000	6	29857353	29860416	RRM_dom	nucleic acid binding; nucleotide binding
			Prupe.6G365400	6	30661400	30667837	RRM_dom	nucleic acid binding; nucleotide binding
			Prupe.6G350600	6	29887111	29891152	ANK	protein binding
			Prupe.6G354300	6	30123561	30125669	F-box	protein binding
			Prupe.6G354500	6	30128857	30131171	F-box	protein binding
			Prupe.6G354600	6	30132708	30133672	F-box	protein binding
			Prupe.6G355300	6	30181214	30182596	PPR	protein binding
			Prupe.6G356300	6	30233170	30235355	F-box	protein binding
			Prupe.6G359800	6	30394014	30396880	Leu-rich_rpt	protein binding
			Prupe.6G365500	6	30677010	30679410	PPR	protein binding
			Prupe.6G361300	6	30452177	30456932	WRKY	regulation of transcription
			Prupe.6G352300	6	30008646	30013194	GLUCURONOSYLTRANSFERASE PGSIP6-RELATED	transferase activity, transferring glycosyl groups
			Prupe.6G351500	6	29943952	29946187	GNK2
			Prupe.6G359700	6	30390360	30393238	AMP-ACTIVATED PROTEIN KINASE, GAMMA REGULATORY SUBUNIT
			Prupe.6G364200	6	30585953	30587946	FAR1
			Prupe.6G364300	6	30588330	30590201	FAR1
			Prupe.6G365600	6	30684692	30688670	LOB DOMAIN-CONTAINING PROTEIN 6
	7_1	Peach_AO_0711526	Prupe.7G025300	7	4082124	4087231	Leu-rich_rpt	ATP binding; protein kinase activity
			Prupe.7G021800	7	3353892	3354352	Cytochrome P450	heme binding; iron ion binding; oxidation-reduction process; oxidoreductase activity, acting on paired donors, with incorporation or reduction of molecular oxygen
			Prupe.7G022300	7	3439830	3446655	Mpv17_PMP22	integral to membrane
			Prupe.7G021700	7	3308251	3309184	PsbH	membrane
			Prupe.7G024300	7	3827658	3828005	GNK2
			Prupe.7G025100	7	4075794	4080172	DnaJ
	7_2	SNP_IGA_733833	Prupe.7G030700	7	5658088	5659557	Glyco_hydro_28	carbohydrate metabolic process; polygalacturonase activity
			Prupe.7G031900	7	5895457	5896991	Glyco_hydro_28	carbohydrate metabolic process; polygalacturonase activity
			Prupe.7G032500	7	5991497	5993970	Leu-rich_rpt	protein binding
			Prupe.7G032800	7	6112128	6113471	Leu-rich_rpt	protein binding
			Prupe.7G032900	7	6133085	6136137	Leu-rich_rpt	protein binding
			Prupe.7G033000	7	6148621	6151365	Leu-rich_rpt	protein binding
			Prupe.7G033100	7	6176732	6178792	Leu-rich_rpt	protein binding
			Prupe.7G033300	7	6209087	6211459	Leu-rich_rpt	protein binding
			Prupe.7G033600	7	6275755	6277507	Leu-rich_rpt	protein binding
			Prupe.7G033700	7	6293375	6294697	DISEASE RESISTANCE RPP8-LIKE PROTEIN 3-RELATED

## Sheet: Sheet2
Prupe.4G057200
Prupe.4G057800
Prupe.4G058000
Prupe.4G060300
Prupe.4G085000
Prupe.4G086300
Prupe.4G088000
Prupe.5G107500
Prupe.5G107700
Prupe.5G108100
Prupe.5G108200
Prupe.5G108300
Prupe.5G108500
Prupe.5G108700
Prupe.5G108800
Prupe.5G108900
Prupe.5G109000
Prupe.5G109100
Prupe.5G109200
Prupe.5G109400
Prupe.5G109500
Prupe.5G109700
Prupe.5G109800
Prupe.5G109900
Prupe.5G111200
Prupe.5G111300
Prupe.6G039100
Prupe.6G039700
Prupe.6G042000
Prupe.6G044000
Prupe.6G044900
Prupe.6G046600
Prupe.6G046900
Prupe.6G052400
Prupe.6G320000
Prupe.6G350600
Prupe.6G352300
Prupe.6G357200
Prupe.6G358000
Prupe.6G359700
Prupe.6G359800
Prupe.6G365400
Prupe.6G365500
Prupe.7G025300
Prupe.7G185400
Prupe.7G185500
Prupe.8G165200
Prupe.8G167300
Prupe.8G168900
Prupe.8G172400
Prupe.8G172500
Prupe.8G172900
Prupe.8G173000
Prupe.8G173100
Prupe.8G173600
Prupe.8G173700
Prupe.8G174900
Prupe.8G176100
